# Supplementary material for: The substrate specificity, enantioselectivity and structure of the (R)-selective amine : pyruvate transaminase from Nectria haematococca
Source: FEBS J. 2014 Apr 7;281(9):2240–53. doi: 10.1111/febs.12778 (PMC4255305; doi:10.1111/febs.12778)
Supplement: Table S1 — Chiral HPLC details for chiral amines prepared using Nectria TAm. [file febs0281-2240-sd1.zip]

Archive with 1 entries (1 files):
- febs12778-sup-0001-FigS1-S2-TableS1.pdf
